# Supplementary material for: A Longitudinal Assessment of Metabolic Syndrome
Source: J Clin Med. 2025 Jan 24;14(3):747. doi: 10.3390/jcm14030747 (PMC11818716; doi:10.3390/jcm14030747)
Supplement: Supplementary file 1 [file jcm-14-00747-s001.zip]

Archive with 1 entries (1 files):
- jcm-3398899-supplementary.pdf
